# Supplementary material for: Association Between Occlusal Interferences, Temporomandibular Joint Dysfunction, and Bruxism in Romanian Adults
Source: J Clin Med. 2025 Aug 8;14(16):5612. doi: 10.3390/jcm14165612 (PMC12386957; doi:10.3390/jcm14165612)
Supplement: Supplementary file 1 [file jcm-14-05612-s001.zip]

Archive with 1 entries (1 files):
- jcm-3790013-supplementary.pdf
